# Supplementary material for: Genome-Wide Identification and Evolutionary Analysis of Gossypium YTH Domain-Containing RNA-Binding Protein Family and the Role of GhYTH8 in Response to Drought Stress
Source: Plants (Basel). 2023 Mar 6;12(5):1198. doi: 10.3390/plants12051198 (PMC10006896; doi:10.3390/plants12051198)
Supplement: Supplementary file 1 [file plants-12-01198-s001.zip]

Archive with 7 entries (6 files):
- Supplementary Materials/Figure S1.jpg
- Supplementary Materials/Supplemental Table 1.xlsx
- Supplementary Materials/Supplemental Table 2.xls
- Supplementary Materials/Supplemental Table 3.xlsx
- Supplementary Materials/Supplemental Table 4.xlsx
- Supplementary Materials/Supplemental Table 5.xlsx
- Supplementary Materials/
