# Supplementary material for: Genome-Wide Identification and Evolutionary Analysis of Gossypium YTH Domain-Containing RNA-Binding Protein Family and the Role of GhYTH8 in Response to Drought Stress
Source: Plants (Basel). 2023 Mar 6;12(5):1198. doi: 10.3390/plants12051198 (PMC10006896; doi:10.3390/plants12051198)
Supplement: Supplementary file 1 [file plants-12-01198-s001.zip › Supplementary Materials/Supplemental Table 1.xlsx]

## Sheet: yth
Table S1 Exon numbers of GhYTH genes
Gene ID	Gene Name	Exon Number
Ga01G0324	GaYTH1	6
Ga02G0908	GaYTH2	8
Ga03G0644	GaYTH3	6
Ga03G2762	GaYTH4	9
Ga08G0210	GaYTH5	9
Ga08G2483	GaYTH6	7
Ga10G3082	GaYTH7	8
Ga11G0956	GaYTH8	9
Ga11G0958	GaYTH9	7
Ga13G1351	GaYTH10	8
Gbar_A01G002830	GbYTH1	6
Gbar_A01G015130	GbYTH2	8
Gbar_A02G005740	GbYTH3	8
Gbar_A03G023470	GbYTH4	10
Gbar_A05G011330	GbYTH5	8
Gbar_A08G001890	GbYTH6	9
Gbar_A08G022910	GbYTH7	7
Gbar_A10G000210	GbYTH8	8
Gbar_A11G027540	GbYTH9	7
Gbar_A11G027580	GbYTH10	7
Gbar_A13G011910	GbYTH11	7
Gbar_D01G003000	GbYTH12	7
Gbar_D01G016180	GbYTH13	8
Gbar_D02G006470	GbYTH14	8
Gbar_D02G025310	GbYTH15	10
Gbar_D05G011770	GbYTH16	8
Gbar_D08G001930	GbYTH17	9
Gbar_D08G023590	GbYTH18	7
Gbar_D10G000170	GbYTH19	8
Gbar_D11G035010	GbYTH20	9
Gbar_D11G035040	GbYTH21	8
Gbar_D13G011640	GbYTH22	7
Gh_A01G032100	GhYTH1	6
Gh_A01G173200	GhYTH2	8
Gh_A02G065800	GhYTH3	6
Gh_A03G245900	GhYTH4	12
Gh_A05G102800	GhYTH5	8
Gh_A08G019200	GhYTH6	9
Gh_A08G241100	GhYTH7	7
Gh_A11G291200	GhYTH8	7
Gh_A11G291500	GhYTH9	7
Gh_A13G121400	GhYTH10	7
Gh_D01G029500	GhYTH11	7
Gh_D01G171300	GhYTH12	8
Gh_D02G069800	GhYTH13	6
Gh_D02G261200	GhYTH14	9
Gh_D05G115100	GhYTH15	8
Gh_D08G018500	GhYTH16	6
Gh_D08G232400	GhYTH17	7
Gh_D10G001600	GhYTH18	7
Gh_D11G291400	GhYTH19	7
Gh_D11G291600	GhYTH20	7
Gh_D13G123000	GhYTH21	7
Gorai.002G031800	GrYTH1	7
Gorai.002G182900	GrYTH2	8
Gorai.004G020600	GrYTH3	9
Gorai.004G244600	GrYTH4	6
Gorai.005G070500	GrYTH5	7
Gorai.005G265300	GrYTH6	10
Gorai.007G288900	GrYTH7	7
Gorai.007G289200	GrYTH8	8
Gorai.009G120700	GrYTH9	8
Gorai.011G001700	GrYTH10	8
Gorai.013G123200	GrYTH11	7
