# Supplementary material for: Genome-Wide Identification and Evolutionary Analysis of Gossypium YTH Domain-Containing RNA-Binding Protein Family and the Role of GhYTH8 in Response to Drought Stress
Source: Plants (Basel). 2023 Mar 6;12(5):1198. doi: 10.3390/plants12051198 (PMC10006896; doi:10.3390/plants12051198)
Supplement: Supplementary file 1 [file plants-12-01198-s001.zip › Supplementary Materials/Supplemental Table 2.xls]

Table S2 Ka/Ks ratio of YTH homologous genes between G. hirsutum and G. barbadense
Gossypium hirsutum L.	Gossypium barbadense L.	Ka	Ks	Ka/Ks
Gh_A01G032100.1	Gbar_A01G002820.1	0.113452934	0.200970104	0.564526423
Gh_A01G032100.1	Gbar_D01G003000.1	0.022453506	0.047259726	0.475108681
Gh_A01G173200.1	Gbar_A01G015130.1	0.003460613	0.007061645	0.490057617
Gh_A01G173200.1	Gbar_D01G016180.1	0.017457873	0.031135982	0.560697685
Gh_A02G065800.1	Gbar_A02G005740.6	0.001990271	0.004431328	0.449136507
Gh_A02G065800.1	Gbar_D02G006470.1	0.047169598	0.107217298	0.439943919
Gh_A03G245900.1	Gbar_A03G023470.1	0.023809962	0.034028518	0.699706103
Gh_A03G245900.1	Gbar_D02G025310.2	0.044028694	0.065214631	0.675135217
Gh_A05G102800.1	Gbar_D05G011770.9	0.01344122	0.043292199	0.310476722
Gh_A08G019200.1	Gbar_D08G001930.1	0.009805663	0.054291644	0.180610916
Gh_A08G241100.1	Gbar_A08G022910.1	0.003034714	0.002613812	1.161029681
Gh_A08G241100.1	Gbar_D08G023590.1	0.017808514	0.071987515	0.247383365
Gh_A11G291200.1	Gbar_D11G035040.1	0.016989702	0.043284213	0.392514977
Gh_A11G291200.1	Gbar_A11G027540.5	0.002146436	0.004830935	0.444310716
Gh_A11G291500.1	Gbar_D11G035010.1	0.017044171	0.039893076	0.427246341
Gh_A13G121400.1	Gbar_D13G011640.1	0.012174284	0.047804902	0.25466602
Gh_D01G029500.1	Gbar_A01G002820.1	0.120383695	0.200289553	0.601048302
Gh_D01G171300.1	Gbar_A01G015130.1	0.017466004	0.033531827	0.520878405
Gh_D02G069800.1	Gbar_A02G005740.6	0.016760474	0.059618846	0.281127115
Gh_D02G069800.1	Gbar_D02G006470.1	0.029865719	0.044780778	0.666931656
Gh_D02G261200.2	Gbar_A03G023470.1	0.029142995	0.029010922	1.00455251
Gh_D02G261200.2	Gbar_D02G025310.2	0.020414212	0.013804722	1.4787847
Gh_D05G115100.3	Gbar_A05G011330.1	0.013435952	0.043055052	0.312064479
Gh_D08G018500.1	Gbar_A08G001890.1	0.012255281	0.052805058	0.232085367
Gh_D08G018500.1	Gbar_D08G001930.1	0.002832014	0.006119807	0.462761951
Gh_D08G232400.1	Gbar_A08G022910.1	0.014310357	0.075348995	0.189921006
Gh_D08G232400.1	Gbar_D08G023590.1	0.005801241	0.00662256	0.875981659
Gh_D10G001600.3	Gbar_A10G000210.1	0.007338284	0.025212458	0.291057857
Gh_D11G291400.1	Gbar_A11G027540.5	0.014799253	0.050961823	0.290398814
Gh_D11G291600.1	Gbar_A11G027580.1	0.01632621	0.037336618	0.437270711
Gh_D13G123000.1	Gbar_A13G011910.1	0.010730436	0.053041242	0.202303641
Gh_D13G123000.1	Gbar_D13G011640.1	0.00498992	0.009808068	0.508756655
