# Supplementary material for: Genome-Wide Identification and Evolutionary Analysis of Gossypium YTH Domain-Containing RNA-Binding Protein Family and the Role of GhYTH8 in Response to Drought Stress
Source: Plants (Basel). 2023 Mar 6;12(5):1198. doi: 10.3390/plants12051198 (PMC10006896; doi:10.3390/plants12051198)
Supplement: Supplementary file 1 [file plants-12-01198-s001.zip › Supplementary Materials/Supplemental Table 3.xlsx]

## Sheet: Sheet1
Table S3 Relationships between the miRNAs and GhYTHs
miRNA_Acc.		Target	Target_Acc.	Expectation	UPE$	miRNA_start	miRNA_end	Target_start	Target_end	miRNA_aligned_fragment	Alignment	Target_aligned_fragment	Inhibition	Target_Desc.	Multiplicity
ghr-miR396a		GhYTH11	Gh_D01G029500.1	3.5	-1	1	21	1384	1404	UUCCACAGCUUUCUUGAACUG	::::::: ::: ::::::.	AUGUUCAAGCAAGGUGUGGAG	Cleavage	-	1
ghr-miR396a		GhYTH1	Gh_A01G032100.1	3.5	-1	1	21	1378	1398	UUCCACAGCUUUCUUGAACUG	::::::: ::: ::::::.	AUGUUCAAGCAAGGUGUGGAG	Cleavage	-	1
ghr-miR396b		GhYTH1	Gh_A01G032100.1	3.5	-1	1	21	1378	1398	UUCCACAGCUUUCUUGAACUG	::::::: ::: ::::::.	AUGUUCAAGCAAGGUGUGGAG	Cleavage	-	1
ghr-miR396b		GhYTH11	Gh_D01G029500.1	3.5	-1	1	21	1384	1404	UUCCACAGCUUUCUUGAACUG	::::::: ::: ::::::.	AUGUUCAAGCAAGGUGUGGAG	Cleavage	-	1
ghr-miR7494		GhYTH15	Gh_D05G115100.3	4	-1	1	23	1700	1722	AGCUUGUGGACUAGUUUUAACAA	:::..:::: : :::::::	AGCGUAAGGCUAGACAACAAGCU	Translation	-	1
ghr-miR7494		GhYTH5	Gh_A05G102800.1	4	-1	1	23	1697	1719	AGCUUGUGGACUAGUUUUAACAA	:::..:::: : :::::::	AGCGUAAGGCUAGACAACAAGCU	Translation	-	1
ghr-miR7494		GhYTH18	Gh_D10G001600.3	4	-1	1	23	1694	1716	AGCUUGUGGACUAGUUUUAACAA	:::..:::: : :::::::	AGCGUAAGGCUAGACAACAAGCU	Translation	+	1
ghr-miR7510a		GhYTH9	Gh_A11G291500.1	4	-1	1	24	970	993	AAGGUCAUGAUCUUUAGCGGCGUU	::.:.::::::::: :::::	CUAGCUGUUAAAGAUCAGAACCUU	Cleavage	-	1
ghr-miR7510a		GhYTH20	Gh_D11G291600.1	4	-1	1	24	973	996	AAGGUCAUGAUCUUUAGCGGCGUU	::.:.::::::::: :::::	CUAGCUGUUAAAGAUCAGAACCUU	Cleavage	-	1
ghr-miR156a		GhYTH3	Gh_A02G065800.1	4.5	-1	1	20	1135	1153	UGACAGAAGAGAGUGAGCAC	: ::: .:::.::::::.:	UUCCUC-UUCUUUUCUGUUA	Cleavage	-	1
ghr-miR156a		GhYTH13	Gh_D02G069800.1	4.5	-1	1	20	1135	1153	UGACAGAAGAGAGUGAGCAC	: ::: .:::.::::::.:	UUCCUC-UUCUUUUCUGUUA	Cleavage	-	1
ghr-miR156b		GhYTH3	Gh_A02G065800.1	4.5	-1	1	20	1135	1153	UGACAGAAGAGAGUGAGCAC	: ::: .:::.::::::.:	UUCCUC-UUCUUUUCUGUUA	Cleavage	-	1
ghr-miR156b		GhYTH13	Gh_D02G069800.1	4.5	-1	1	20	1135	1153	UGACAGAAGAGAGUGAGCAC	: ::: .:::.::::::.:	UUCCUC-UUCUUUUCUGUUA	Cleavage	-	1
ghr-miR156d		GhYTH3	Gh_A02G065800.1	4.5	-1	1	20	1135	1153	UGACAGAAGAGAGUGAGCAC	: ::: .:::.::::::.:	UUCCUC-UUCUUUUCUGUUA	Cleavage	-	1
ghr-miR156d		GhYTH13	Gh_D02G069800.1	4.5	-1	1	20	1135	1153	UGACAGAAGAGAGUGAGCAC	: ::: .:::.::::::.:	UUCCUC-UUCUUUUCUGUUA	Cleavage	-	1
ghr-miR2950		GhYTH6	Gh_A08G019200.1	4.5	-1	1	21	12	32	UGGUGUGCAGGGGGUGGAAUA	.:: : ::.:::::: :.::	AGUUGCUCCUCCUGCAGAUCA	Cleavage	-	1
ghr-miR7486a		GhYTH7	Gh_A08G241100.1	4.5	-1	1	24	1243	1266	AAGGAAGCGCUUUGUCCACGUGGA	:: :::::::.. .:::::: :	GACAAGUGGACAGGUUGCUUCCCU	Translation	+	1
ghr-miR7486b		GhYTH7	Gh_A08G241100.1	4.5	-1	1	24	1243	1266	AAGGAAGCGCUUUGUCCACGUGGA	:: :::::::.. .:::::: :	GACAAGUGGACAGGUUGCUUCCCU	Translation	+	1
ghr-miR7510b		GhYTH4	Gh_A03G245900.1	4.5	-1	1	23	266	288	AAGAACAUGAUCUUUAGCGGCGU	.: .: :::.:.:.:: :::::	CUGAUGAUAAGGGUUAUUUUCUU	Cleavage	-	1
ghr-miR7510b		GhYTH14	Gh_D02G261200.2	4.5	-1	1	23	269	291	AAGAACAUGAUCUUUAGCGGCGU	.: .: :::.:.:.:: :::::	CUGAUGAUAAGGGUUAUUUUCUU	Cleavage	-	1
ghr-miR7514		GhYTH19	Gh_D11G291400.1	4.5	-1	1	24	343	366	AUAAAGUGAUAAGUGAGAUCGUCU	: ::::. ::::::: :: ::	GAUCAAUCUUCCUUAUCAGUUGAU	Cleavage	-	1
ghr-miR2949b		GhYTH18	Gh_D10G001600.3	5	-1	1	22	155	176	UCUUUUGAACUGGAUUUGCCGA	.::. ::::..::::::. :.	CUGGUCAAUCUGGUUCAAGUGG	Cleavage	+	1
ghr-miR2949c		GhYTH18	Gh_D10G001600.3	5	-1	1	22	155	176	UCUUUUGAACUGGAUUUGCCGA	.::. ::::..::::::. :.	CUGGUCAAUCUGGUUCAAGUGG	Cleavage	+	1
ghr-miR7489		GhYTH2	Gh_A01G173200.1	5	-1	1	24	1260	1281	AUUGUUGCCAAUACAGGAGAACGU	:::: ::::::::::::	AAGCACUCC--UAUUGGCAACAAA	Cleavage	+	1
ghr-miR7496a		GhYTH2	Gh_A01G173200.1	5	-1	1	24	835	858	AUGACCAAAUUGAUAGAAUGUGUA	::::. :: ..::::::..:	GGGCCAUUUAAUGGGUUUGGUUGU	Cleavage	+	1
ghr-miR7496a		GhYTH12	Gh_D01G171300.1	5	-1	1	24	835	858	AUGACCAAAUUGAUAGAAUGUGUA	::::. :: ..::::::..:	GGACCAUUUAAUGGGUUUGGUUGU	Cleavage	+	1
ghr-miR7496b		GhYTH2	Gh_A01G173200.1	5	-1	1	24	835	858	AUGACCAAAUUGAUAGAAUGUGUA	::::. :: ..::::::..:	GGGCCAUUUAAUGGGUUUGGUUGU	Cleavage	+	1
ghr-miR7496b		GhYTH12	Gh_D01G171300.1	5	-1	1	24	835	858	AUGACCAAAUUGAUAGAAUGUGUA	::::. :: ..::::::..:	GGACCAUUUAAUGGGUUUGGUUGU	Cleavage	+	1
ghr-miR7509		GhYTH11	Gh_D01G029500.1	5	-1	1	24	1083	1106	UCAAAAGCACUUUUUGACAGCAAU	: ...: :::::::::::	CAAGAAGCUGGAUAGUGCUUUUGA	Cleavage	-	1
ghr-miR7509		GhYTH1	Gh_A01G032100.1	5	-1	1	24	1077	1100	UCAAAAGCACUUUUUGACAGCAAU	: ...: :::::::::::	CAAGAAGCUGGAUAGUGCUUUUGA	Cleavage	-	1
ghr-miR7510a		GhYTH8	Gh_A11G291200.1	5	-1	1	24	970	993	AAGGUCAUGAUCUUUAGCGGCGUU	::.:. :::::::: :::::	CUAGCUGUCAAAGAUCAGAACCUU	Cleavage	-	1
ghr-miR7510a		GhYTH19	Gh_D11G291400.1	5	-1	1	24	970	993	AAGGUCAUGAUCUUUAGCGGCGUU	::.:. :::::::: :::::	CUAGCUGUCAAAGAUCAGAACCUU	Cleavage	-	1
ghr-miR7510a		GhYTH7	Gh_A08G241100.1	5	-1	1	24	880	903	AAGGUCAUGAUCUUUAGCGGCGUU	::::. ::.::::: :::::	CUAGCCGUCAAGGAUCAAAACCUU	Cleavage	+	1
