# Supplementary material for: Genome-Wide Identification and Evolutionary Analysis of Gossypium YTH Domain-Containing RNA-Binding Protein Family and the Role of GhYTH8 in Response to Drought Stress
Source: Plants (Basel). 2023 Mar 6;12(5):1198. doi: 10.3390/plants12051198 (PMC10006896; doi:10.3390/plants12051198)
Supplement: Supplementary file 1 [file plants-12-01198-s001.zip › Supplementary Materials/Supplemental Table 4.xlsx]

## Sheet: control
Gene	0h	1h	3h	6h	12h	24h
GhYTH1	9.01	8.99	8.94333	7.87667	7.61333	7.765
GhYTH2	0.21	0.173333	0.65	0.41	1.06667	1.05
GhYTH3	11.6333	12.1333	11.04	11.0933	8.37333	9.22
GhYTH4	9.57667	11.03	22.94	16.21	27.2633	24.41
GhYTH5	15.16	15.6933	13.84	17.0167	11.1067	12.565
GhYTH6	35.5367	43.25	51.2067	76.42	49.7833	88.9
GhYTH7	9.44667	10.76	12.9867	12.1133	14.5767	10.73
GhYTH8	30.05	20.3333	27.3533	23.6367	21.05	11.89
GhYTH9	10.5733	11.04	14.8933	13.6133	15.9867	23.85
GhYTH10	6.39333	5.54333	12.7567	10.0533	15.85	8.845
GhYTH11	9.37333	9.61333	9.06	10.08	8.51	8.625
GhYTH12	0.24	0.426667	2.08	1.73667	2.98667	2.95
GhYTH13	10.1667	8.52	8.23667	8.48	6.38667	7.99
GhYTH14	15.61	18.05	37.06	27.9267	40.6567	43.265
GhYTH15	17.9133	17.25	15.1333	17.9533	12.3967	13.225
GhYTH16	37.09	43.31	51.1867	75.6733	53	86.595
GhYTH17	12.94	13.4367	14.94	15.4567	17.4167	11.475
GhYTH18	10.26	9.66667	10.6	10.2233	6.97	9.29
GhYTH19	22.89	17.4033	26.4033	24.4667	22.73	13.065
GhYTH20	12.61	14.74	17.15	16.2333	15.06	21.555
GhYTH21	6.88667	6.6	13.1633	10.7067	16.8733	7.81

## Sheet: ovlue
Gene	ovule::-3DPA::41	ovule::0DPA::87	ovule::1DPA::84	ovule::3DPA::81	ovule::5DPA::89	ovule::10DPA::47	ovule::15DPA::03	ovule::20DPA::09	ovule::25DPA::73
GhYTH1	11.08	5.99333	5.03333	3.945	8.04	8.63667	5.84667	10.6667	0.89
GhYTH2	4.035	1.8	1.05333	3.32	4.62	6.2	5.13333	4.28333	1.53
GhYTH3	11.07	10.5767	8.18	3.65	9.33	13.4567	11.47	12.4133	3.4
GhYTH4	75.24	39.9967	19.7467	37.635	49.65	45.2933	43.0167	36.6333	14.9
GhYTH5	12.16	8.29333	8.54	12.39	14.5233	20.8567	18.26	17.2533	4.89
GhYTH6	124.775	68.08	59.24	54.105	59.7367	116.353	115.477	77.58	21.54
GhYTH7	36.2	14.6667	12.5867	25.55	29.9433	30.8767	27.6167	40.7567	19.38
GhYTH8	3.5	2.66	3.09333	7.71	12.7867	17.9233	10.3733	19.7667	5.46
GhYTH9	40.575	17.7533	21.8767	29.685	24.7367	37.2133	37	33.51	11
GhYTH10	6.26	4.27	3.99	5.025	8.8	8.89333	5.03667	10.3	4.31
GhYTH11	10.645	11.1133	7.51667	4.065	7.74333	11.3467	8.05	8.33333	3.16
GhYTH12	3.62	1.50667	1.36667	2.78	4.30667	6.38333	4.44333	4.43333	1.73
GhYTH13	5.32	6.11333	5.28	2.12	5.77667	10.3133	7.46667	5.86667	2.4
GhYTH14	58.76	34.25	18.0533	37.38	40.2433	69.8633	34.6367	64.03	21.82
GhYTH15	14.695	8.18	8.56333	13.585	20.6333	21.6367	22.0333	23.73	3.36
GhYTH16	95.29	53.8	50.5433	58.165	61.4733	71.8533	86.6333	67.9033	22.9
GhYTH17	24.38	11.14	8.82	27.74	31.2633	22.57	19.3967	28.37	17.05
GhYTH18	14.65	11.3133	9.22667	6.935	11.24	13.8933	13.4	19.0333	4.15
GhYTH19	1.95	1.75333	2.00667	13.235	16.23	16.06	10.7233	16.44	4.36
GhYTH20	31.25	22.9733	21.9233	24.82	22.75	40.7333	29.48	32.3333	10.64
GhYTH21	5.155	5.26667	4.26333	5.96	9.79333	8.13333	5.20667	8.46333	2.84

## Sheet: fiber
Gene	fiber::10DPA::44	fiber::15DPA::46	fiber::20DPA::04	fiber::25DPA::10
GhYTH1	2.49	2.40333	1.42333	2.39
GhYTH2	3.675	3.01333	2.5	2.76
GhYTH3	3.58	4.12	5.57667	4.5
GhYTH4	23.685	22.6	6.33333	13.92
GhYTH5	6.69	9.12	9.47667	11.26
GhYTH6	76.415	71.7767	45.84	35.25
GhYTH7	21.7	19.8367	12.9867	10.92
GhYTH8	7.055	5.98	4.58	3.81
GhYTH9	18.875	24.3467	8.69	8.73
GhYTH10	4.03	3.95333	2.92333	3.47
GhYTH11	3.195	2.20667	1.56333	2.91
GhYTH12	3.615	2.04	1.25667	1.09
GhYTH13	1.68	1.96	1.61667	1.5
GhYTH14	57.295	21.95	10.9267	26.25
GhYTH15	9.535	10.4267	10.5767	11.26
GhYTH16	63.28	49.8767	38.78	41.58
GhYTH17	18.12	17.1	11.0833	8.74
GhYTH18	5.125	5.10667	6.94667	5.17
GhYTH19	6.49	7.53667	4.79667	5.04
GhYTH20	20.19	21.1133	9.04667	11.92
GhYTH21	4.155	5.08	2.83333	2.89

## Sheet: tissue
Gene	anther	bract	filament	leaf	pental	pistil	root	sepal	stem	torus
GhYTH1	14.3767	9.84	11.1433	2.06333	12.7833	8.77	6.98667	13.4067	8.2	8.95667
GhYTH2	14.4733	1.235	3.53667	0.416667	1.88333	2.78	2.39	2.62667	3.97333	2.39
GhYTH3	29.61	22.49	13.8667	5.82333	15.2033	17.59	14.0867	21.2467	13.38	21.2
GhYTH4	27.2167	15.825	26.6067	11.77	28.3533	19.9	46.79	23.0233	39.47	30.94
GhYTH5	6.59667	10.35	8.53	2.84333	10.29	10.62	15.5167	16.9	14.4367	12.7967
GhYTH6	51.5	57.755	46.13	15.6433	56.7033	72.94	117.623	92.2633	109.78	59.99
GhYTH7	10.5633	11.515	6.75333	15.59	6.44	17.84	24.3067	20.8367	22.78	28.2367
GhYTH8	29.9933	15.255	13.0933	12.9567	14.7733	21.86	22.5767	37.4833	31.2267	37.5933
GhYTH9	20.7033	15.215	16.6267	7.04333	27.5667	21.82	41.9933	39.4433	37.12	29.18
GhYTH10	13.7467	7	4.31333	9.70667	5.62333	12.09	13.25	14.3933	13.6633	11.24
GhYTH11	22.2233	12.655	17.5367	3.69667	18.3033	9.95	10.74	17.7167	10.9633	12.2233
GhYTH12	8.26333	1.535	3.25667	0.313333	1.73	5.3	2.46	3.37333	4.25	2.49
GhYTH13	26.7233	17.3	13.06	3.56333	12.1233	11.6	9.44333	18.3967	11.0467	14.63
GhYTH14	25.25	18.94	22.9967	9.3	27.77	27.11	45.1267	26.84	36.5167	33.1933
GhYTH15	10.21	12.72	10.3	4.24667	11.39	14	17.2333	19.0833	16.6333	17.7033
GhYTH16	53.5933	45.28	46.9367	15.15	45.0167	74.95	101.29	74.44	107.797	49.2867
GhYTH17	12.2833	15.89	7.23	22.8067	6.48	23.9	21.71	19.5267	22.8633	31.3667
GhYTH18	6.40667	7.385	6.49333	3.69667	6.81667	9.79	14.29	8.74	14.09	8.17667
GhYTH19	30.8467	16.545	19.5933	14.43	23.3867	28.33	21.1833	37.3433	30.4567	36.5433
GhYTH20	14.3867	32.685	11.7533	6.76333	18.75	39.66	38.3367	29.7767	31.2533	23.59
GhYTH21	13.5367	8.135	4.51667	10.38	4.44	10.37	13.95	17.62	15.69	12.85
