# Supplementary material for: Genome-Wide Identification and Evolutionary Analysis of Gossypium YTH Domain-Containing RNA-Binding Protein Family and the Role of GhYTH8 in Response to Drought Stress
Source: Plants (Basel). 2023 Mar 6;12(5):1198. doi: 10.3390/plants12051198 (PMC10006896; doi:10.3390/plants12051198)
Supplement: Supplementary file 1 [file plants-12-01198-s001.zip › Supplementary Materials/Supplemental Table 5.xlsx]

## Sheet: control
Gene	0h	1h	3h	6h	12h	24h
GhYTH1	9.01	8.99	8.94333	7.87667	7.61333	7.765
GhYTH2	0.21	0.173333	0.65	0.41	1.06667	1.05
GhYTH3	11.6333	12.1333	11.04	11.0933	8.37333	9.22
GhYTH4	9.57667	11.03	22.94	16.21	27.2633	24.41
GhYTH5	15.16	15.6933	13.84	17.0167	11.1067	12.565
GhYTH6	35.5367	43.25	51.2067	76.42	49.7833	88.9
GhYTH7	9.44667	10.76	12.9867	12.1133	14.5767	10.73
GhYTH8	30.05	20.3333	27.3533	23.6367	21.05	11.89
GhYTH9	10.5733	11.04	14.8933	13.6133	15.9867	23.85
GhYTH10	6.39333	5.54333	12.7567	10.0533	15.85	8.845
GhYTH11	9.37333	9.61333	9.06	10.08	8.51	8.625
GhYTH12	0.24	0.426667	2.08	1.73667	2.98667	2.95
GhYTH13	10.1667	8.52	8.23667	8.48	6.38667	7.99
GhYTH14	15.61	18.05	37.06	27.9267	40.6567	43.265
GhYTH15	17.9133	17.25	15.1333	17.9533	12.3967	13.225
GhYTH16	37.09	43.31	51.1867	75.6733	53	86.595
GhYTH17	12.94	13.4367	14.94	15.4567	17.4167	11.475
GhYTH18	10.26	9.66667	10.6	10.2233	6.97	9.29
GhYTH19	22.89	17.4033	26.4033	24.4667	22.73	13.065
GhYTH20	12.61	14.74	17.15	16.2333	15.06	21.555
GhYTH21	6.88667	6.6	13.1633	10.7067	16.8733	7.81

## Sheet: salt
Gene	0h	1h	3h	6h	12h	24h
GhYTH1	9.01	6.58667	11.75	10.1	8.55	8.69667
GhYTH2	0.21	0.16	1.10667	1.27	0.815	0.606667
GhYTH3	11.6333	7.59667	13.02	12.7967	10.265	10.3333
GhYTH4	9.57667	17.32	20.1267	28.3967	27.065	5.67
GhYTH5	15.16	14.38	20.4167	16.0367	13.3	16.95
GhYTH6	35.5367	267.873	71.2967	48.2867	118.05	39.9533
GhYTH7	9.44667	10.2733	13.09	11.5567	10.92	6.81
GhYTH8	30.05	15.4133	34.2133	26.6	14.18	34.4033
GhYTH9	10.5733	26.2233	20.2433	15.1567	22.5	10.75
GhYTH10	6.39333	5.52333	15.74	14.2467	9.81	4.77667
GhYTH11	9.37333	6.9	12.1867	11.03	9.13	9.17667
GhYTH12	0.24	0.496667	2.55333	3.81333	3.435	1.13667
GhYTH13	10.1667	7.36333	9.49	7.95	9.915	7.95333
GhYTH14	15.61	27.43	33.5867	43.2867	44.755	10.4167
GhYTH15	17.9133	12.0233	22.35	17.0333	15.215	20.1733
GhYTH16	37.09	212.377	66.9367	48.2967	113	38.8
GhYTH17	12.94	7.84	14.9733	13.3267	12.645	9.85333
GhYTH18	10.26	5.59	12.0733	8.92	10.155	7.92333
GhYTH19	22.89	13.1833	33.91	29.88	15.795	30.23
GhYTH20	12.61	37.69	16.0033	13.02	21.3	11.2567
GhYTH21	6.88667	5.97667	19.2233	14.7933	9.935	6.23333

## Sheet: heat
Gene	0h	1h	3h	6h	12h	24h
GhYTH1	9.01	17.6433	11.4633	6.21333	5.61	5.71
GhYTH2	0.21	1.7	0.536667	0.983333	1.33333	1.06
GhYTH3	11.6333	20.5933	12.1067	9.71	7.85333	8.74
GhYTH4	9.57667	25.8733	14.9933	20.0633	24.4567	23.75
GhYTH5	15.16	31.5033	18.6267	10.78	10.0267	9.19333
GhYTH6	35.5367	100.557	117.947	140.44	153.363	204.873
GhYTH7	9.44667	30.9367	10.47	15.6433	13.2467	9.47333
GhYTH8	30.05	54.76	30.0467	22.25	22.2133	14.1267
GhYTH9	10.5733	41.4	17.4467	20.59	19.9267	22.2667
GhYTH10	6.39333	30.42	9.87	12.06	16.8	8.31333
GhYTH11	9.37333	16.99	10.9667	9.02333	7.57333	7.77
GhYTH12	0.24	6.02	1.41333	2.99333	4.13667	3.63
GhYTH13	10.1667	15.3667	10	6.98	6.07667	7.82
GhYTH14	15.61	31.4067	26.3767	39.25	39.8033	45.1267
GhYTH15	17.9133	28.8433	19.0933	11.3133	10.9167	9.09333
GhYTH16	37.09	112.393	125.41	128.553	154.367	196.517
GhYTH17	12.94	44.5433	9.71	12.8533	9.59333	6.80667
GhYTH18	10.26	12.52	10.3633	6.69	5.46667	6.24
GhYTH19	22.89	47.0267	29.7767	21.0667	23.59	17.5333
GhYTH20	12.61	41.43	22.47	28.38	20.79	32.5467
GhYTH21	6.88667	26	10.0167	13.5567	15.0567	8.30333

## Sheet: drought
Gene	0h	1h	3h	6h	12h	24h
GhYTH1	9.01	11.83	9.52	10.7767	8.21667	7.79
GhYTH2	0.21	0.403333	1.18667	1.33	0.623333	0.403333
GhYTH3	11.6333	12.7633	11.14	13.0933	10.6667	10.8733
GhYTH4	9.57667	8.59667	15.9633	25.9967	27.4733	8.73333
GhYTH5	15.16	20.3	17.7833	16.7733	12.64	14.9667
GhYTH6	35.5367	64.3467	65.74	68.36	61.9933	38.43
GhYTH7	9.44667	11.7533	11.25	16.47	10.5433	6.03
GhYTH8	30.05	37.0733	39.01	42.73	14.27	14.2167
GhYTH9	10.5733	16.3333	19.1467	19.96	16.2167	8.7
GhYTH10	6.39333	11.0133	14.6267	20.2067	10.1067	2.87667
GhYTH11	9.37333	11.8167	11.5533	9.91	8.29667	8.98333
GhYTH12	0.24	1.64	2.95	4.51333	2.10667	0.733333
GhYTH13	10.1667	9.89333	8.73	9.68667	9.52667	8.54
GhYTH14	15.61	16.08	24.12	38.2867	43.3167	14.9667
GhYTH15	17.9133	20.75	18.37	18.3767	13.4667	16.0467
GhYTH16	37.09	63.3667	63.92	68.2133	53.5133	37.6033
GhYTH17	12.94	15.52	12.52	18.1467	11.0467	7.40667
GhYTH18	10.26	10.77	9.47	11.38	10.6933	7.80333
GhYTH19	22.89	36.4967	37.2467	40.6333	14.9367	13.31
GhYTH20	12.61	18.0867	14.8633	18.0367	17.4367	10.0733
GhYTH21	6.88667	13.23	16.4033	21.2967	9.45	3.72

## Sheet: cold
Gene	0h	1h	3h	6h	12h	24h
GhYTH1	9.01	8.12	9.71	11.4167	12.8467	15.1933
GhYTH2	0.21	0.296667	0.26	0.26	0.856667	1.14667
GhYTH3	11.6333	11.3833	12.0833	12.8667	19.79	16.0733
GhYTH4	9.57667	8.04667	8.16667	15.6733	19.18	21.8
GhYTH5	15.16	16.4367	16.8867	21.25	28.0133	26.67
GhYTH6	35.5367	41.73	60.8667	64.7567	90.8133	64.7767
GhYTH7	9.44667	10.74	8.35	13.26	19.03	25.3267
GhYTH8	30.05	23.12	17.4567	21.47	34.1867	41.6467
GhYTH9	10.5733	11.8	11.4967	12.8967	19.6167	21.1167
GhYTH10	6.39333	4.67667	5.96333	8.16667	15.9433	17.1067
GhYTH11	9.37333	9.46	13.5233	13.7967	12.6233	11.3533
GhYTH12	0.24	0.376667	0.57	0.77	2.68667	3.86333
GhYTH13	10.1667	9.62667	8.96333	9.43333	11.6967	10.3133
GhYTH14	15.61	15.83	18.11	30.7033	34.9967	28.49
GhYTH15	17.9133	18.9133	17.13	22.8233	28.5033	26.5067
GhYTH16	37.09	44.97	67.5733	68.64	89.3467	74.5
GhYTH17	12.94	15.3433	8.93	16.5467	24.18	32.35
GhYTH18	10.26	10.09	10.12	10.1567	9.90333	8.91667
GhYTH19	22.89	23.1667	17.2933	29.1267	36.7067	35.4067
GhYTH20	12.61	13.6367	16.99	19.1367	23.36	21.8433
GhYTH21	6.88667	5.78	5.68667	8.13667	15.3	17.3367
